# Supplementary material for: The impact of conjunctival flap method and drainage cannula diameter on bleb survival in the rabbit model
Source: PLoS One. 2018 May 24;13(5):e0196968. doi: 10.1371/journal.pone.0196968 (PMC5967705; doi:10.1371/journal.pone.0196968)
Supplement: S1 Table — (XLSX) [file pone.0196968.s001.xlsx]

## Sheet: Sheet1
Animal	Date of Operation	Preop Pressures	Average Preop IOP	Days Post op	IOP	Average IOP	Bleb Survival (days)
12E63 OD	2017-05-25	7,7	7	5	17,14,13	14.7	22
				7	17,17,17	17
				11	12,12,12	12
				14	11,11,10	10.7
				18	18,17,17	17.3
				22	17,18,20	18.3
12E63 OS	2017-05-25	7,8	7.5	5	17,16,17	16.7	22
				7	15,14,14	17.7
				11	12,11,12	11.7
				14	10,11,12	11
				18	26,25,23	24.7
				22	25,23,20	22.7
12E64 OD	2017-05-25	6,7	6.5	5	13,11,12	12	22
				7	11,13,12	12
				11	8,9,8	8.3
				14	6,6,6	6
				18	18,16,16	16.7			Limbal 22	Limbal 26	Fornix 22	Fornix 26
				22	18,21,21	20
16E64 OS	2017-05-25	6,8,6	6.7	5	15,13,13	13.7	22
				7	9,11,12	10.7
				11	9,9,10	9.3
				14	10,9,10	9.7
				18	13,12,11	12
				22	40,37,28	34.7*
16E65 OD	2012-06-05	7,8,7	7.3	7	14,15,15	14.7	24
				11	22,24,24	23.3
				15	20,22,20	20.7
				21	17,16,16	16.3
				24	16,18,18	17.3
12E65 OS	2012-06-05	13,14,16	14.3	7	13,15,16	14.7	24
				11	30,34,31	31.7
				15	18,19,18	18.3
				21	17,16,15	16
				24	17,15,12	14.7
12E66 OD	2012-06-05	5,5,5	5	7	12,12,12	12	24
				11	32,26,26	28
				15	18,18,15	17
				21	18,17,18	17.7
				24	16,16,14	15.3
12E66 OS	2012-06-05	7,6,5	6	7	12,12,15	13	24
				11	19,19,19	19
				15	19,17,18	18
				21	16,14,14	14.7
				24	17,18,17	17.3
12E67 OD	2012-06-06	9,8,9	8.7	6	13,14,13	13.3	20
				10	32,31,31	31.3
				14	17,16,13	15.3
				20	16,14,15	15
				23	14,20,20	18
12E67 OS	2012-06-06	9,10,9	9.3	6	13,14,13	13.3	20
				10	24,24,27	25
				14	18,21,21	20
				20	15,15,15	15
				23	16,17,19	17.3
12E68 OD	2012-06-06	8,8,7	7.7	6	11,12,12	11.7	20
				10	29,23,21	24.3
				14	18,17,16	17
				20	18,18,16	17.3
				23	15,16,16	15.7
12E68 OS	2012-06-06	8,8,9	8.3	6	8,9,9	8.7	23
				10	20,21,22	21
				14	18,16,16	16.7
				20	16,16,18	16.7
				23	15,17,17	16.3
12F43 OD	6/20/2012	4,5,5	4.7	7	15,13,11	13	15
				9	13,14,15	14
				13	17,17,18	17.3
12F43 OS	2012-06-20	4,5,5	4.7	7	10,10,10	10	15
				9	6,6,6	6
				13	6,6,8	6.7
1244 OD	2012-06-20	11,11,10	10.7	7	8,8,7	7.7	15
				9	4,3,5	4
				13	13,13,13	13
12F44 OS	2012-06-20	9,9,10	9.3	7	13,13,13	13	15
				9	11,11,11	11
				13	15,14,14	14.3
12F45 OD	2012-06-20	8,8,7	8.7	7	8,9,9	8.7	17
				9	11,10,11	10.7
				13	12,13,13	12.7
				15	16,16,16	16
12F45 OS	2012-06-20	6,6,6	6	7	13,11,10	11.3	17
				9	10,8,9	9
				13	13,11,9	11
				15	15,15,14	14.7
12F46 OD	2012-06-25	5,6,7	6	8	11,12,12	11.7	17
				11	14,15,14	14.3
				14	6,6,6	6
				17	10,9,9	9.3
12F46 OS	2012-06-25	9,7,6	7.3	8	9,10,9	9.3	17
				11	14,14,15	14.7
				14	13,11,12	12
				17	10,11,11	10.7
12F47 OD	2012-06-25	17,23	20	8	13,15,14	14	17
				11	19,18,17	17.7
				14	16,16,15	15.7
				17	10,11,13	11.3
12F47 OS	2012-06-25	9,7	8	8	13,12,13	12.7	17
				11	18,17,18	17.7
				14	10,10,9	9.7
				17	10,9,10	9.7
12F48 OD	2012-06-25	12,9,9	10	8	15,17,16	16	14
				11	14,15,15	14.7
				14	11,13,14	12.7
12F48 OS	2012-06-25	4,5,5	4.7	8	12,10,13	11.7	14
				11	16,14,12	14
				14	13,12,11	12
